# Supplementary material for: A new species of the genus Phaenochilus Weise from China (Coleoptera, Coccinellidae, Chilocorini)
Source: Zookeys. 2017 Jan 10;(644):33–41. doi: 10.3897/zookeys.644.9825 (PMC5242257; doi:10.3897/zookeys.644.9825)
Supplement: XML Treatment for Phaenochilus [file zookeys.644.9825-treatment1.xml]

<!DOCTYPE tp:taxon-treatment
  PUBLIC "-//TaxonX//DTD Taxonomic Treatment Publishing DTD v0 20100105//EN" "tax-treatment-NSO.dtd">
<tp:taxon-treatment xmlns:tp="http://www.plazi.org/taxpub"><tp:treatment-meta><kwd-group><label>Taxon classification</label><kwd><named-content content-type="kingdom">Animalia</named-content></kwd><kwd><named-content content-type="order">Coleoptera</named-content></kwd><kwd><named-content content-type="family">Coccinellidae</named-content></kwd></kwd-group><mixed-citation publication-type="journal"><person-group><name><surname>Li</surname><given-names>Wenjing</given-names></name><name><surname>Huo</surname><given-names>Lizhi</given-names></name><name><surname>Chen</surname><given-names>Xiaosheng</given-names></name><name><surname>Ren</surname><given-names>Shunxiang</given-names></name><name><surname>Wang</surname><given-names>Xingmin</given-names></name></person-group><article-title>A new species of the genus <italic><tp:taxon-name><tp:taxon-name-part taxon-name-part-type="genus">Phaenochilus</tp:taxon-name-part></tp:taxon-name></italic> Weise from China (<tp:taxon-name><tp:taxon-name-part taxon-name-part-type="order">Coleoptera</tp:taxon-name-part></tp:taxon-name>, <tp:taxon-name><tp:taxon-name-part taxon-name-part-type="family">Coccinellidae</tp:taxon-name-part></tp:taxon-name>, <tp:taxon-name><tp:taxon-name-part taxon-name-part-type="tribe">Chilocorini</tp:taxon-name-part></tp:taxon-name>)</article-title><source>Zookeys</source><day>10</day><month>1</month><year>2017</year><volume>2017</volume><issue>644</issue><fpage>33</fpage><lpage>41</lpage><pub-id pub-id-type="doi">10.3897/zookeys.644.9825</pub-id></mixed-citation></tp:treatment-meta><tp:nomenclature><tp:taxon-name>
            <tp:taxon-name-part taxon-name-part-type="genus">Phaenochilus</tp:taxon-name-part>
          </tp:taxon-name><tp:taxon-authority>Weise, 1895</tp:taxon-authority><tp:nomenclature-citation-list><tp:nomenclature-citation><tp:taxon-name>
                <tp:taxon-name-part taxon-name-part-type="genus">Phaenochilus</tp:taxon-name-part>
              </tp:taxon-name><comment>Weise, 1895: 135. Type species: <tp:taxon-name><tp:taxon-name-part taxon-name-part-type="genus">Phaenochilus</tp:taxon-name-part> <tp:taxon-name-part taxon-name-part-type="species">punctifrons</tp:taxon-name-part></tp:taxon-name> Weise, 1895, by subsequent designation of <xref ref-type="bibr" rid="B4">Korschefsky (1932)</xref>.</comment></tp:nomenclature-citation></tp:nomenclature-citation-list></tp:nomenclature><tp:treatment-sec sec-type="diagnosis" id="SECID0EQKAC"><title>Diagnosis.</title><p>Members of this genus can be distinguished from other genera of <tp:taxon-name><tp:taxon-name-part taxon-name-part-type="tribe">Chilocorini</tp:taxon-name-part></tp:taxon-name> by the following combination of characters: antennae 8-segmented (Fig. <xref ref-type="fig" rid="F1">1e</xref>); outer margin of mandible slightly curved (Fig. <xref ref-type="fig" rid="F1">1f</xref>); terminal maxillary palpomere slender and elongate, approximately three times as long as basal width, with sides nearly parallel (Fig. <xref ref-type="fig" rid="F1">1g</xref>); terminal labial palpomere slender and acuminate, rounded at apex (Fig. <xref ref-type="fig" rid="F1">1h</xref>); legs without tibial spurs (Fig. <xref ref-type="fig" rid="F1">1i–j</xref>), tarsal claw stout, with large, rectangular basal tooth about 1/2–2/3 as long as claw (Fig. <xref ref-type="fig" rid="F1">1k</xref>).</p><fig id="F1" position="float" orientation="portrait"><label>Figure 1.</label><caption><p>
          <italic><tp:taxon-name><tp:taxon-name-part taxon-name-part-type="genus">Phaenochilus</tp:taxon-name-part> <tp:taxon-name-part taxon-name-part-type="species">albomarginalis</tp:taxon-name-part></tp:taxon-name></italic> sp. n. <bold>a</bold> dorsal view <bold>b</bold> lateral view <bold>c</bold> frontal view <bold>d</bold> prothorax, ventral <bold>e</bold> antenna <bold>f</bold> mandible <bold>g</bold> maxilla <bold>h</bold> labium <bold>i</bold> front leg <bold>j</bold> hind leg <bold>k</bold> tarsal claws. Scale bars: 0.1 mm.</p></caption><graphic xmlns:xlink="http://www.w3.org/1999/xlink" xlink:href="zookeys-644-033-g001.jpg" position="float" orientation="portrait" xlink:type="simple" id="oo_117639.jpg"/></fig></tp:treatment-sec><ref-list><ref id="B4"><mixed-citation xmlns:xlink="http://www.w3.org/1999/xlink" xlink:type="simple">
          <person-group><name name-style="western"><surname>Korschefsky</surname><given-names>R</given-names></name></person-group> (<year>1932</year>) <article-title>Pars 120: <tp:taxon-name><tp:taxon-name-part taxon-name-part-type="family">Coccinellidae</tp:taxon-name-part></tp:taxon-name> (II).</article-title> In: <person-group><name name-style="western"><surname>Junk</surname><given-names>W</given-names></name><name name-style="western"><surname>Schenkling</surname><given-names>S</given-names></name></person-group> (<role>Eds</role>) <source>Coleopterorum Catalogus</source>. <publisher-name>W. Junk</publisher-name>, <publisher-loc>Berlin</publisher-loc>, <fpage>225</fpage>–<lpage>659</lpage>.</mixed-citation></ref></ref-list></tp:taxon-treatment>
