# Supplementary material for: A new species of the genus Phaenochilus Weise from China (Coleoptera, Coccinellidae, Chilocorini)
Source: Zookeys. 2017 Jan 10;(644):33–41. doi: 10.3897/zookeys.644.9825 (PMC5242257; doi:10.3897/zookeys.644.9825)
Supplement: XML Treatment for Phaenochilus albomarginalis [file zookeys.644.9825-treatment2.xml]

<!DOCTYPE tp:taxon-treatment
  PUBLIC "-//TaxonX//DTD Taxonomic Treatment Publishing DTD v0 20100105//EN" "tax-treatment-NSO.dtd">
<tp:taxon-treatment xmlns:tp="http://www.plazi.org/taxpub"><tp:treatment-meta><kwd-group><label>Taxon classification</label><kwd><named-content content-type="kingdom">Animalia</named-content></kwd><kwd><named-content content-type="order">Coleoptera</named-content></kwd><kwd><named-content content-type="family">Coccinellidae</named-content></kwd></kwd-group><mixed-citation publication-type="journal"><person-group><name><surname>Li</surname><given-names>Wenjing</given-names></name><name><surname>Huo</surname><given-names>Lizhi</given-names></name><name><surname>Chen</surname><given-names>Xiaosheng</given-names></name><name><surname>Ren</surname><given-names>Shunxiang</given-names></name><name><surname>Wang</surname><given-names>Xingmin</given-names></name></person-group><article-title>A new species of the genus <italic><tp:taxon-name><tp:taxon-name-part taxon-name-part-type="genus">Phaenochilus</tp:taxon-name-part></tp:taxon-name></italic> Weise from China (<tp:taxon-name><tp:taxon-name-part taxon-name-part-type="order">Coleoptera</tp:taxon-name-part></tp:taxon-name>, <tp:taxon-name><tp:taxon-name-part taxon-name-part-type="family">Coccinellidae</tp:taxon-name-part></tp:taxon-name>, <tp:taxon-name><tp:taxon-name-part taxon-name-part-type="tribe">Chilocorini</tp:taxon-name-part></tp:taxon-name>)</article-title><source>Zookeys</source><day>10</day><month>1</month><year>2017</year><volume>2017</volume><issue>644</issue><fpage>33</fpage><lpage>41</lpage><pub-id pub-id-type="doi">10.3897/zookeys.644.9825</pub-id></mixed-citation></tp:treatment-meta><tp:nomenclature><tp:taxon-name>
            <tp:taxon-name-part taxon-name-part-type="genus">Phaenochilus</tp:taxon-name-part>
            <tp:taxon-name-part taxon-name-part-type="species">albomarginalis</tp:taxon-name-part>
            <object-id xmlns:xlink="http://www.w3.org/1999/xlink" content-type="zoobank" xlink:type="simple">http://zoobank.org/DF8F2E9A-2127-43F5-897C-445C9552F76F</object-id>
          </tp:taxon-name><tp:taxon-authority>Li &amp; Wang</tp:taxon-authority><tp:taxon-status xmlns:xlink="http://www.w3.org/1999/xlink" xlink:type="simple">sp. n.</tp:taxon-status><xref ref-type="fig" rid="F1">Figs 1a–k</xref><xref ref-type="fig" rid="F2">, 2a–g</xref><xref ref-type="fig" rid="F4">, 4</xref></tp:nomenclature><tp:treatment-sec sec-type="diagnosis" id="SECID0EROAC"><title>Diagnosis.</title><p>This new species can be distinguished from <italic><tp:taxon-name><tp:taxon-name-part taxon-name-part-type="genus">Phaenochilus</tp:taxon-name-part> <tp:taxon-name-part taxon-name-part-type="species">metasternalis</tp:taxon-name-part></tp:taxon-name></italic> by the following combination of characters: lateral margin of elytra yellowish white (Fig. <xref ref-type="fig" rid="F1">1a–b</xref>); penis guide nearly symmetrical in ventral view, parameres slightly shorter than penis guide (Fig. <xref ref-type="fig" rid="F2">2b–c</xref>). In <italic><tp:taxon-name><tp:taxon-name-part taxon-name-part-type="genus">Phaenochilus</tp:taxon-name-part> <tp:taxon-name-part taxon-name-part-type="species">metasternalis</tp:taxon-name-part></tp:taxon-name></italic>, lateral margin of elytral yellow or yellowish brown (Fig. <xref ref-type="fig" rid="F3">3a–b</xref>); penis guide distinctly asymmetrical in ventral view, slightly shorter than parameres (Fig. <xref ref-type="fig" rid="F3">3g–h</xref>).</p><fig id="F2" position="float" orientation="portrait"><label>Figure 2.</label><caption><p>
          <italic><tp:taxon-name><tp:taxon-name-part taxon-name-part-type="genus">Phaenochilus</tp:taxon-name-part> <tp:taxon-name-part taxon-name-part-type="species">albomarginalis</tp:taxon-name-part></tp:taxon-name></italic> sp. n. <bold>a</bold> abdomen, male, ventral <bold>b</bold> tegmen, lateral view <bold>c</bold> tegmen, ventral view <bold>d</bold> penis <bold>e</bold> apex of penis <bold>f–g</bold> female genitalia: <bold>f</bold> ovipositor <bold>g</bold> spermatheca. Scale bars: 0.1 mm.</p></caption><graphic xmlns:xlink="http://www.w3.org/1999/xlink" xlink:href="zookeys-644-033-g002.jpg" position="float" orientation="portrait" xlink:type="simple" id="oo_117640.jpg"/></fig><fig id="F3" position="float" orientation="portrait"><label>Figure 3.</label><caption><p>
          <italic><tp:taxon-name><tp:taxon-name-part taxon-name-part-type="genus">Phaenochilus</tp:taxon-name-part> <tp:taxon-name-part taxon-name-part-type="species">metasternalis</tp:taxon-name-part></tp:taxon-name></italic> Miyatake, 1970. <bold>a</bold> dorsal view <bold>b</bold> lateral view <bold>c</bold> frontal view <bold>d</bold> abdomen, male <bold>e</bold> penis <bold>f</bold> apex of penis <bold>g</bold> tegmen, lateral view <bold>h</bold> tegmen, ventral view <bold>i</bold> ovipositor <bold>j</bold> spermatheca. Scale bars: 0.1 mm.</p></caption><graphic xmlns:xlink="http://www.w3.org/1999/xlink" xlink:href="zookeys-644-033-g003.jpg" position="float" orientation="portrait" xlink:type="simple" id="oo_117641.jpg"/></fig></tp:treatment-sec><tp:treatment-sec sec-type="description" id="SECID0EOCAE"><title>Description.</title><p>
            <abbrev xmlns:xlink="http://www.w3.org/1999/xlink" xlink:title="total length, length from apical margin of clypeus to apex of elytra" id="ABBRID0ETCAE" xlink:type="simple">TL</abbrev>: 3.67–3.80 mm, <abbrev xmlns:xlink="http://www.w3.org/1999/xlink" xlink:title="total width, width across both elytra at widest point" id="ABBRID0EWCAE" xlink:type="simple">TW</abbrev>: 3.60–3.67 mm, <abbrev xmlns:xlink="http://www.w3.org/1999/xlink" xlink:title="height measured across the highest point of the elytra" id="ABBRID0EZCAE" xlink:type="simple">TH</abbrev>: 1.87–2.07 mm, <abbrev xmlns:xlink="http://www.w3.org/1999/xlink" xlink:title="total length, length from apical margin of clypeus to apex of elytra" id="ABBRID0E3CAE" xlink:type="simple">TL</abbrev>/<abbrev xmlns:xlink="http://www.w3.org/1999/xlink" xlink:title="total width, width across both elytra at widest point" id="ABBRID0E6CAE" xlink:type="simple">TW</abbrev>: 1.02–1.04, <abbrev xmlns:xlink="http://www.w3.org/1999/xlink" xlink:title="pronotal length, from middle of anterior margin to base of pronotum" id="ABBRID0ECDAE" xlink:type="simple">PL</abbrev>/<abbrev xmlns:xlink="http://www.w3.org/1999/xlink" xlink:title="pronotal width at widest point" id="ABBRID0EFDAE" xlink:type="simple">PW</abbrev>: 0.66–0.67, <abbrev xmlns:xlink="http://www.w3.org/1999/xlink" xlink:title="elytral length, from the apex of the elytra to the base including the scutellum" id="ABBRID0EIDAE" xlink:type="simple">EL</abbrev>/<abbrev xmlns:xlink="http://www.w3.org/1999/xlink" xlink:title="elytral width, equal TW" id="ABBRID0ELDAE" xlink:type="simple">EW</abbrev>: 0.96–1.00.</p><p>
            <italic>Body</italic> roundish, strongly convex (Fig. <xref ref-type="fig" rid="F1">1b</xref>). Head yellow, sparsely covered with short, greyish pubescence, eyes normally black (Fig. <xref ref-type="fig" rid="F1">1c</xref>). Pronotum yellow, only anterior angles sparsely covered with short, greyish pubescence. Scutellum and elytra yellow, lateral margin of elytra yellowish white, obvious boundary between two colors (Fig. <xref ref-type="fig" rid="F1">1a</xref>). Underside entirely yellow, except apex of mandible black with short, greyish pubescence.</p><p>
            <italic>Head</italic> relatively small, 0.44 times pronotal width, punctures on frons large, 3.0–4.0 diameters apart, surface polished between punctures; eyes subtriangular, densely faceted, widest interocular distance 0.42 times head width (Fig. <xref ref-type="fig" rid="F1">1c</xref>). Antennae composed of eight antennomeres, scape and pedicel slightly elongate, scape and pedicel of similar length and width, antennomeres 3–5 equal in length, antennomeres 6–8 gradually longer (Fig. <xref ref-type="fig" rid="F1">1e</xref>). Outer margin of mandible slightly curved (Fig. <xref ref-type="fig" rid="F1">1f</xref>). Terminal maxillary palpomere slender and elongate, approximately three times as long as basal width, with sides nearly parallel (Fig. <xref ref-type="fig" rid="F1">1g</xref>). Terminal labial palpomere slender and acuminate, rounded at apex (Fig. <xref ref-type="fig" rid="F1">1h</xref>). Pronotum 0.53 times elytral width, pronotal punctures fine but larger than those on head, 1.5–2.5 diameters apart, surface polished between punctures. Punctures on elytra fine, similar to those on pronotum, 2.0–4.0 diameters apart. Epipleuron without fovea to reccept mid and hind legs. Prosternal process short, narrow at base, gradually broadened to apex (Fig. <xref ref-type="fig" rid="F1">1d</xref>). Abdominal postcoxal lines incomplete, reaching posterior margin of abdominal ventrite 1 and running along posterior margin, almost reaching lateral margin. Posterior margin of male abdominal ventrite 5 truncate and ventrite 6 distinctly emarginate medially (Fig. <xref ref-type="fig" rid="F2">2a</xref>).</p><p>
            <italic>Male genitalia</italic>: penis slender and long, penis capsule with short outer arm and long inner arm, apex of penis with small protuberance and membranous appendage (Fig. <xref ref-type="fig" rid="F2">2d–e</xref>). Tegmen stout, penis guide gradually broadened to basal 2/5, subparallel to apical 1/5 thereafter, then gradually converging apically to blunt tip in ventral view; only one lateral margin slightly emarginate at basal 3/5 (Fig. <xref ref-type="fig" rid="F2">2c</xref>). Parameres slightly shorter than penis guide with dense, long setae at inner sides and apices with group of long setae in lateral view (Fig. <xref ref-type="fig" rid="F2">2b</xref>).</p><p>
            <italic>Female genitalia</italic>: coxites elongate, triangular (Fig. <xref ref-type="fig" rid="F2">2f</xref>). Spermatheca oblong-oval, stout, appendage of cornu well-developed (Fig. <xref ref-type="fig" rid="F2">2g</xref>).</p></tp:treatment-sec><tp:treatment-sec sec-type="Types" id="SECID0E1FAE"><title>Types.</title><p>Holotype, male, CHINA: Yunnan Prov: Tongbiguan, Husa, No. <abbrev xmlns:xlink="http://www.w3.org/1999/xlink" content-type="institution" xlink:title="South China Agriculture University, Guangzhou, China" id="ABBRID0EAGAE" xlink:type="simple">SCAU</abbrev> (E) 15235, [<named-content xmlns:xlink="http://www.w3.org/1999/xlink" content-type="dwc:verbatimCoordinates" xlink:type="simple"><named-content content-type="geo-json" specific-use="{&#34;type&#34;:&#34;Point&#34;,&#34;coordinates&#34;:[97.650833,24.617167]}" id="NCID0EHGAE" xlink:type="simple">24°37.03'N; 97°39.05'E</named-content></named-content>], <italic>ca.</italic> 1410m, 23.ix.2006, Wang XM leg. Paratypes. 1 male and 4 females with same data as holotype; 1 male, Yunnan Prov: Nanjingli, Ruili, [<named-content xmlns:xlink="http://www.w3.org/1999/xlink" content-type="dwc:verbatimCoordinates" xlink:type="simple"><named-content content-type="geo-json" specific-use="{&#34;type&#34;:&#34;Point&#34;,&#34;coordinates&#34;:[97.868333,24.042333]}" id="NCID0ERGAE" xlink:type="simple">24°02.54'N; 97°52.10'E</named-content></named-content>], <italic>ca.</italic> 811m, 25.ix.2006, Wang XM leg.</p></tp:treatment-sec><tp:treatment-sec sec-type="distribution" id="SECID0EYGAE"><title>Distribution.</title><p>China (Yunnan) (Fig. <xref ref-type="fig" rid="F4">4</xref>).</p><fig id="F4" position="float" orientation="portrait"><label>Figure 4.</label><caption><p>Distribution map. (■) <italic><tp:taxon-name><tp:taxon-name-part taxon-name-part-type="genus">Phaenochilus</tp:taxon-name-part> <tp:taxon-name-part taxon-name-part-type="species">albomarginalis</tp:taxon-name-part></tp:taxon-name></italic> sp. n.; (★) <italic><tp:taxon-name><tp:taxon-name-part taxon-name-part-type="genus">Phaenochilus</tp:taxon-name-part> <tp:taxon-name-part taxon-name-part-type="species">metasternalis</tp:taxon-name-part></tp:taxon-name></italic> Miyatake, 1970.</p></caption><graphic xmlns:xlink="http://www.w3.org/1999/xlink" xlink:href="zookeys-644-033-g004.jpg" position="float" orientation="portrait" xlink:type="simple" id="oo_117642.jpg"/></fig></tp:treatment-sec><tp:treatment-sec sec-type="etymology" id="SECID0EDIAE"><title>Etymology.</title><p>The species name is derived from Latin and refers to the yellowish white lateral margin of elytra.</p><!--PageBreak--></tp:treatment-sec><tp:treatment-sec><!--Section generated to contain objects referenced in tp:taxon-treatment.--><fig id="F1" position="float" orientation="portrait"><label>Figure 1.</label><caption><p>
          <italic><tp:taxon-name><tp:taxon-name-part taxon-name-part-type="genus">Phaenochilus</tp:taxon-name-part> <tp:taxon-name-part taxon-name-part-type="species">albomarginalis</tp:taxon-name-part></tp:taxon-name></italic> sp. n. <bold>a</bold> dorsal view <bold>b</bold> lateral view <bold>c</bold> frontal view <bold>d</bold> prothorax, ventral <bold>e</bold> antenna <bold>f</bold> mandible <bold>g</bold> maxilla <bold>h</bold> labium <bold>i</bold> front leg <bold>j</bold> hind leg <bold>k</bold> tarsal claws. Scale bars: 0.1 mm.</p></caption><graphic xmlns:xlink="http://www.w3.org/1999/xlink" xlink:href="zookeys-644-033-g001.jpg" position="float" orientation="portrait" xlink:type="simple" id="oo_117639.jpg"/></fig></tp:treatment-sec></tp:taxon-treatment>
