# Supplementary material for: A new species of the genus Phaenochilus Weise from China (Coleoptera, Coccinellidae, Chilocorini)
Source: Zookeys. 2017 Jan 10;(644):33–41. doi: 10.3897/zookeys.644.9825 (PMC5242257; doi:10.3897/zookeys.644.9825)
Supplement: XML Treatment for Phaenochilus metasternalis [file zookeys.644.9825-treatment3.xml]

<!DOCTYPE tp:taxon-treatment
  PUBLIC "-//TaxonX//DTD Taxonomic Treatment Publishing DTD v0 20100105//EN" "tax-treatment-NSO.dtd">
<tp:taxon-treatment xmlns:tp="http://www.plazi.org/taxpub"><tp:treatment-meta><kwd-group><label>Taxon classification</label><kwd><named-content content-type="kingdom">Animalia</named-content></kwd><kwd><named-content content-type="order">Coleoptera</named-content></kwd><kwd><named-content content-type="family">Coccinellidae</named-content></kwd></kwd-group><mixed-citation publication-type="journal"><person-group><name><surname>Li</surname><given-names>Wenjing</given-names></name><name><surname>Huo</surname><given-names>Lizhi</given-names></name><name><surname>Chen</surname><given-names>Xiaosheng</given-names></name><name><surname>Ren</surname><given-names>Shunxiang</given-names></name><name><surname>Wang</surname><given-names>Xingmin</given-names></name></person-group><article-title>A new species of the genus <italic><tp:taxon-name><tp:taxon-name-part taxon-name-part-type="genus">Phaenochilus</tp:taxon-name-part></tp:taxon-name></italic> Weise from China (<tp:taxon-name><tp:taxon-name-part taxon-name-part-type="order">Coleoptera</tp:taxon-name-part></tp:taxon-name>, <tp:taxon-name><tp:taxon-name-part taxon-name-part-type="family">Coccinellidae</tp:taxon-name-part></tp:taxon-name>, <tp:taxon-name><tp:taxon-name-part taxon-name-part-type="tribe">Chilocorini</tp:taxon-name-part></tp:taxon-name>)</article-title><source>Zookeys</source><day>10</day><month>1</month><year>2017</year><volume>2017</volume><issue>644</issue><fpage>33</fpage><lpage>41</lpage><pub-id pub-id-type="doi">10.3897/zookeys.644.9825</pub-id></mixed-citation></tp:treatment-meta><tp:nomenclature><tp:taxon-name>
            <tp:taxon-name-part taxon-name-part-type="genus">Phaenochilus</tp:taxon-name-part>
            <tp:taxon-name-part taxon-name-part-type="species">metasternalis</tp:taxon-name-part>
          </tp:taxon-name><tp:taxon-authority>Miyatake, 1970</tp:taxon-authority><xref ref-type="fig" rid="F3">Figs 3a–j</xref><xref ref-type="fig" rid="F4">, 4</xref><!--PageBreak--><!--PageBreak--><tp:nomenclature-citation-list><tp:nomenclature-citation><tp:taxon-name>
                <tp:taxon-name-part taxon-name-part-type="genus">Phaenochilus</tp:taxon-name-part> <tp:taxon-name-part taxon-name-part-type="species">metasternalis</tp:taxon-name-part></tp:taxon-name><comment>Miyatake, 1970: 334; <xref ref-type="bibr" rid="B8">Pang and Mao 1979</xref>: 78; <xref rid="B1" ref-type="bibr">Cao 1992</xref>: 152; <xref ref-type="bibr" rid="B9">Ren et al. 2009</xref>: 138.</comment></tp:nomenclature-citation></tp:nomenclature-citation-list></tp:nomenclature><tp:treatment-sec sec-type="diagnosis" id="SECID0EMKAE"><title>Diagnosis.</title><p>This species can be distinguished from the other species of <italic><tp:taxon-name><tp:taxon-name-part taxon-name-part-type="genus">Phaenochilus</tp:taxon-name-part></tp:taxon-name></italic> by the following combination of characters: the elytral bead yellow or yellowish brown (Fig. <xref ref-type="fig" rid="F3">3a–b</xref>); male abdomen ventrite 6 weakly emarginate at middle (Fig. <xref ref-type="fig" rid="F3">3d</xref>); penis guide distinctly asymmetrical in ventral view and coxites elongate, triangular (Fig. <xref ref-type="fig" rid="F3">3h–i</xref>).</p></tp:treatment-sec><tp:treatment-sec sec-type="description" id="SECID0EFLAE"><title>Description.</title><p>
            <abbrev xmlns:xlink="http://www.w3.org/1999/xlink" xlink:title="total length, length from apical margin of clypeus to apex of elytra" id="ABBRID0EKLAE" xlink:type="simple">TL</abbrev>: 3.33–3.67 mm, <abbrev xmlns:xlink="http://www.w3.org/1999/xlink" xlink:title="total width, width across both elytra at widest point" id="ABBRID0ENLAE" xlink:type="simple">TW</abbrev>: 3.13–3.47 mm, <abbrev xmlns:xlink="http://www.w3.org/1999/xlink" xlink:title="height measured across the highest point of the elytra" id="ABBRID0EQLAE" xlink:type="simple">TH</abbrev>: 1.67–2.00 mm, <abbrev xmlns:xlink="http://www.w3.org/1999/xlink" xlink:title="total length, length from apical margin of clypeus to apex of elytra" id="ABBRID0ETLAE" xlink:type="simple">TL</abbrev>/<abbrev xmlns:xlink="http://www.w3.org/1999/xlink" xlink:title="total width, width across both elytra at widest point" id="ABBRID0EWLAE" xlink:type="simple">TW</abbrev>: 1.04–1.06, <abbrev xmlns:xlink="http://www.w3.org/1999/xlink" xlink:title="pronotal length, from middle of anterior margin to base of pronotum" id="ABBRID0EZLAE" xlink:type="simple">PL</abbrev>/<abbrev xmlns:xlink="http://www.w3.org/1999/xlink" xlink:title="pronotal width at widest point" id="ABBRID0E3LAE" xlink:type="simple">PW</abbrev>: 0.72–0.74, <abbrev xmlns:xlink="http://www.w3.org/1999/xlink" xlink:title="elytral length, from the apex of the elytra to the base including the scutellum" id="ABBRID0E6LAE" xlink:type="simple">EL</abbrev>/<abbrev xmlns:xlink="http://www.w3.org/1999/xlink" xlink:title="elytral width, equal TW" id="ABBRID0ECMAE" xlink:type="simple">EW</abbrev>: 1.00–1.02.</p><p>
            <italic>Body</italic> roundish, strongly convex (Fig. <xref ref-type="fig" rid="F3">3b</xref>). Head yellow, sparsely covered with short, greyish pubescence, eyes normally black (Fig. <xref ref-type="fig" rid="F3">3c</xref>). Pronotum yellowish brown, only anterior angles sparsely covered with short, greyish pubescence. Scutellum, elytra, and elytral bead yellowish brown (Fig. <xref ref-type="fig" rid="F3">3a</xref>). Underside entirely yellowish brown or brown, except apex of mandible black with short, greyish pubescence.</p><p>
            <italic>Head</italic> relatively small, 0.56 times pronotal width, punctures on frons large, 2.5–4.0 diameters apart, surface polished between punctures; eyes subtriangular, densely faceted, widest interocular distance 0.40 times head width (Fig. <xref ref-type="fig" rid="F3">3c</xref>). Antennae composed of eight antennomeres, scape and pedicel slightly elongate, scape and pedicel of similar length and width, antennomeres 3–5 equal in length, antennomeres 6–8 gradually longer. Outer margin of mandible slightly curved. Terminal maxillary palpomere slender and elongate, approximately three times as long as basal width, with sides nearly parallel. Terminal labial palpomere slender and acuminate, rounded at apex. Pronotum 0.52 times elytral width, pronotal punctures fine but larger than those on head, 2.0–3.0 diameters apart, surface polished between punctures. Punctures on elytra fine, similar to those on pronotum, 2.0–4.0 diameters apart. Epipleuron without fovea to reccept mid and hind legs. Prosternal process short, narrow at base, gradually broadened to apex (Fig. <xref ref-type="fig" rid="F3">3d</xref>). Abdominal postcoxal lines ncomplete, reaching posterior margin of abdominal ventrite 1 and running along posterior margin, almost reaching lateral margin. Posterior margin of male abdominal ventrite 5 truncate and ventrite 6 slightly emarginte medially (Fig. <xref ref-type="fig" rid="F3">3d</xref>).</p><p>
            <italic>Male genitalia</italic>: penis slender and long, outer arm of penis capsule slightly longer than inner arm, apex of penis with a small protuberances and membranous appendage inside (Fig. <xref ref-type="fig" rid="F3">3e–f</xref>). Tegmen stout, penis guide knife-like in ventral view (Fig. <xref ref-type="fig" rid="F3">3h</xref>). Parameres as long as penis guide with dense short setae at inner sides and apices with patches of short setae visible in lateral view (Fig. <xref ref-type="fig" rid="F3">3g</xref>).</p><p>
            <italic>Female genitalia</italic>: coxites elongate, triangular (Fig. <xref ref-type="fig" rid="F3">3i</xref>). Spermatheca oblong-oval, stout, appendage of cornu well-developed (Fig. <xref ref-type="fig" rid="F3">3j</xref>).</p></tp:treatment-sec><tp:treatment-sec sec-type="material" id="SECID0EBOAE"><title>Material examined.</title><p>Yunnan: 2 males, Ruili, [<named-content xmlns:xlink="http://www.w3.org/1999/xlink" content-type="dwc:verbatimCoordinates" xlink:type="simple"><named-content content-type="geo-json" specific-use="{&#34;type&#34;:&#34;Point&#34;,&#34;coordinates&#34;:[97.770500,24.017167]}" id="NCID0EKOAE" xlink:type="simple">24°01.03'N; 97°46.23'E</named-content></named-content>], <italic>ca.</italic> 1159m, 27.vii.2005, Wang XM leg; 1 male, Maku, Dulongjiang, [<named-content xmlns:xlink="http://www.w3.org/1999/xlink" content-type="dwc:verbatimCoordinates" xlink:type="simple"><named-content content-type="geo-json" specific-use="{&#34;type&#34;:&#34;Point&#34;,&#34;coordinates&#34;:[98.303167,27.676167]}" id="NCID0EUOAE" xlink:type="simple">27°40.57'N; <!--PageBreak--><!--PageBreak-->98°18.19'E</named-content></named-content>], <italic>ca.</italic> 1600m, 1.viii.2010, Wang XM leg; 2 females, Galaxi, Lianhuatan, Hekou, [<named-content xmlns:xlink="http://www.w3.org/1999/xlink" content-type="dwc:verbatimCoordinates" xlink:type="simple"><named-content content-type="geo-json" specific-use="{&#34;type&#34;:&#34;Point&#34;,&#34;coordinates&#34;:[103.475667,22.950500]}" id="NCID0ECPAE" xlink:type="simple">22°57.03'N; 103°28.54'E</named-content></named-content>], <italic>ca.</italic> 800m, 21.V.2009, Ren SX leg. Guangdong Prov: 3 males, Huangdong, Shimentai, [<named-content xmlns:xlink="http://www.w3.org/1999/xlink" content-type="dwc:verbatimCoordinates" xlink:type="simple"><named-content content-type="geo-json" specific-use="{&#34;type&#34;:&#34;Point&#34;,&#34;coordinates&#34;:[113.304667,24.421667]}" id="NCID0EMPAE" xlink:type="simple">24°25.30'N; 113°18.28'E</named-content></named-content>], <italic>ca.</italic> 480m, 31.x.2004, Wang XM leg;1 male, Nankunshan, Huizhou, [<named-content xmlns:xlink="http://www.w3.org/1999/xlink" content-type="dwc:verbatimCoordinates" xlink:type="simple"><named-content content-type="geo-json" specific-use="{&#34;type&#34;:&#34;Point&#34;,&#34;coordinates&#34;:[113.889000,23.634667]}" id="NCID0EWPAE" xlink:type="simple">23°38.08'N; 113°53.34'E</named-content></named-content>], <italic>ca.</italic> 491m, x.2004, Wang XM leg. Guangxi Prov: 1 male, Daxiagu, Maoershan, [<named-content xmlns:xlink="http://www.w3.org/1999/xlink" content-type="dwc:verbatimCoordinates" xlink:type="simple"><named-content content-type="geo-json" specific-use="{&#34;type&#34;:&#34;Point&#34;,&#34;coordinates&#34;:[110.485667,25.841000]}" id="NCID0EAQAE" xlink:type="simple">25°50.46'N; 110°29.14'E</named-content></named-content>], <italic>ca.</italic> 406m, 19.x.2004, Wang XM leg; 1 male, Hongqilinchang, Shiwandashan, [<named-content xmlns:xlink="http://www.w3.org/1999/xlink" content-type="dwc:verbatimCoordinates" xlink:type="simple"><named-content content-type="geo-json" specific-use="{&#34;type&#34;:&#34;Point&#34;,&#34;coordinates&#34;:[107.904333,21.901167]}" id="NCID0EKQAE" xlink:type="simple">21°54.07'N; 107°54.26'E</named-content></named-content>], <italic>ca.</italic> 438m, 11.xi.2004, Wang XM leg. Anhui Prov: 2 males, Huangshan, [<named-content xmlns:xlink="http://www.w3.org/1999/xlink" content-type="dwc:verbatimCoordinates" xlink:type="simple"><named-content content-type="geo-json" specific-use="{&#34;type&#34;:&#34;Point&#34;,&#34;coordinates&#34;:[118.126333,38.142000]}" id="NCID0EUQAE" xlink:type="simple">38°08.52'N; 118°07.58'E</named-content></named-content>], <italic>ca.</italic> 1250m, 30.vii.2005, Qin ZQ leg; 2 males, Huangshan, [<named-content xmlns:xlink="http://www.w3.org/1999/xlink" content-type="dwc:verbatimCoordinates" xlink:type="simple"><named-content content-type="geo-json" specific-use="{&#34;type&#34;:&#34;Point&#34;,&#34;coordinates&#34;:[118.140833,38.139833]}" id="NCID0E5QAE" xlink:type="simple">38°08.39'N; 118°08.45'E</named-content></named-content>], <italic>ca.</italic> 1367m, 14–15.ix.2010, Wang XM leg. Hainan Prov: 1 female, Yinggeling, [<named-content xmlns:xlink="http://www.w3.org/1999/xlink" content-type="dwc:verbatimCoordinates" xlink:type="simple"><named-content content-type="geo-json" specific-use="{&#34;type&#34;:&#34;Point&#34;,&#34;coordinates&#34;:[109.684667,19.171000]}" id="NCID0EIRAE" xlink:type="simple">19°10.26'N; 109°41.08'E</named-content></named-content>], <italic>ca.</italic> 850m, 23.xi.1997, Peng ZQ leg; 1 male, Bawangling, [<named-content xmlns:xlink="http://www.w3.org/1999/xlink" content-type="dwc:verbatimCoordinates" xlink:type="simple"><named-content content-type="geo-json" specific-use="{&#34;type&#34;:&#34;Point&#34;,&#34;coordinates&#34;:[109.191167,19.058500]}" id="NCID0ESRAE" xlink:type="simple">19°03.51'N; 109°11.47'E</named-content></named-content>], <italic>ca.</italic> 738m, 5.v.2005, Peng ZQ leg. Hunan Prov: 2 males, Shennonggu, Yanling, [<named-content xmlns:xlink="http://www.w3.org/1999/xlink" content-type="dwc:verbatimCoordinates" xlink:type="simple"><named-content content-type="geo-json" specific-use="{&#34;type&#34;:&#34;Point&#34;,&#34;coordinates&#34;:[114.004500,26.500167]}" id="NCID0E3RAE" xlink:type="simple">26°30.01'N; 114°00.27'E</named-content></named-content>], <italic>ca.</italic> 1100m, 7.x.2010, Wang XM leg. Guizhou Prov: 1 male, Datangwan, Leigongshan, [<named-content xmlns:xlink="http://www.w3.org/1999/xlink" content-type="dwc:verbatimCoordinates" xlink:type="simple"><named-content content-type="geo-json" specific-use="{&#34;type&#34;:&#34;Point&#34;,&#34;coordinates&#34;:[108.166833,26.354667]}" id="NCID0EGSAE" xlink:type="simple">26°21.28'N; 108°10.01'E</named-content></named-content>], <italic>ca.</italic> 1100m, 5.x.2008, Wang XM leg.</p></tp:treatment-sec><tp:treatment-sec sec-type="distribution" id="SECID0ENSAE"><title>Distribution.</title><p>China (Anhui, Hunan, Guangdong, Guangxi, Hainan, Guizhou, Yunnan) (Fig. <xref ref-type="fig" rid="F4">4</xref>); Laos; Vietnam; Singapore; Indonesia.</p></tp:treatment-sec><tp:treatment-sec><!--Section generated to contain objects referenced in tp:taxon-treatment.--><fig id="F3" position="float" orientation="portrait"><label>Figure 3.</label><caption><p>
          <italic><tp:taxon-name><tp:taxon-name-part taxon-name-part-type="genus">Phaenochilus</tp:taxon-name-part> <tp:taxon-name-part taxon-name-part-type="species">metasternalis</tp:taxon-name-part></tp:taxon-name></italic> Miyatake, 1970. <bold>a</bold> dorsal view <bold>b</bold> lateral view <bold>c</bold> frontal view <bold>d</bold> abdomen, male <bold>e</bold> penis <bold>f</bold> apex of penis <bold>g</bold> tegmen, lateral view <bold>h</bold> tegmen, ventral view <bold>i</bold> ovipositor <bold>j</bold> spermatheca. Scale bars: 0.1 mm.</p></caption><graphic xmlns:xlink="http://www.w3.org/1999/xlink" xlink:href="zookeys-644-033-g003.jpg" position="float" orientation="portrait" xlink:type="simple" id="oo_117641.jpg"/></fig><fig id="F4" position="float" orientation="portrait"><label>Figure 4.</label><caption><p>Distribution map. (■) <italic><tp:taxon-name><tp:taxon-name-part taxon-name-part-type="genus">Phaenochilus</tp:taxon-name-part> <tp:taxon-name-part taxon-name-part-type="species">albomarginalis</tp:taxon-name-part></tp:taxon-name></italic> sp. n.; (★) <italic><tp:taxon-name><tp:taxon-name-part taxon-name-part-type="genus">Phaenochilus</tp:taxon-name-part> <tp:taxon-name-part taxon-name-part-type="species">metasternalis</tp:taxon-name-part></tp:taxon-name></italic> Miyatake, 1970.</p></caption><graphic xmlns:xlink="http://www.w3.org/1999/xlink" xlink:href="zookeys-644-033-g004.jpg" position="float" orientation="portrait" xlink:type="simple" id="oo_117642.jpg"/></fig></tp:treatment-sec><ref-list><ref id="B8"><mixed-citation xmlns:xlink="http://www.w3.org/1999/xlink" xlink:type="simple">
          <person-group><name name-style="western"><surname>Pang</surname><given-names>XF</given-names></name><name name-style="western"><surname>Mao</surname><given-names>JL</given-names></name></person-group> (<year>1979</year>) <source><tp:taxon-name><tp:taxon-name-part taxon-name-part-type="order">Coleoptera</tp:taxon-name-part></tp:taxon-name>: <tp:taxon-name><tp:taxon-name-part taxon-name-part-type="family">Coccinellidae</tp:taxon-name-part></tp:taxon-name> II. Economic Entomology China</source>, <volume>14</volume>. <publisher-name>Science Press</publisher-name>, <publisher-loc>Beijing</publisher-loc>, <fpage>70</fpage>–<lpage>102</lpage>. <comment>[In Chinese]</comment></mixed-citation></ref><ref id="B1"><mixed-citation xmlns:xlink="http://www.w3.org/1999/xlink" xlink:type="simple">
          <person-group><name name-style="western"><surname>Cao</surname><given-names>CY</given-names></name><name name-style="western"><surname>Pan</surname><given-names>YZ</given-names></name><name name-style="western"><surname>Wang</surname><given-names>H</given-names></name></person-group> (<year>1992</year>) <source><tp:taxon-name><tp:taxon-name-part taxon-name-part-type="family">Coccinellidae</tp:taxon-name-part></tp:taxon-name> of Yunnan</source>. <publisher-name>Yunnan Science &amp; Technology Publishing House</publisher-name>, <publisher-loc>Kunming</publisher-loc>, <fpage>16</fpage>–<lpage>242</lpage>. <comment>[In Chinese]</comment></mixed-citation></ref><ref id="B9"><mixed-citation xmlns:xlink="http://www.w3.org/1999/xlink" xlink:type="simple">
          <person-group><name name-style="western"><surname>Ren</surname><given-names>SX</given-names></name><name name-style="western"><surname>Wang</surname><given-names>XM</given-names></name><name name-style="western"><surname>Pang</surname><given-names>H</given-names></name><name name-style="western"><surname>Peng</surname><given-names>ZQ</given-names></name><name name-style="western"><surname>Zeng</surname><given-names>T</given-names></name></person-group> (<year>2009</year>) <source>Colored pictorial handbook of ladybird beetles in China</source>. <publisher-name>Science Press</publisher-name>, <publisher-loc>Beijing</publisher-loc>, <fpage>124</fpage>–<lpage>153</lpage>. <comment>[In Chinese]</comment></mixed-citation></ref></ref-list></tp:taxon-treatment>
